# Supplementary material for: Preferred versus Actual Place of Care and Factors Associated with Home Discharge among Korean Patients with Advanced Cancer: A Retrospective Cohort Study
Source: Healthcare (Basel). 2023 Jul 5;11(13):1939. doi: 10.3390/healthcare11131939 (PMC10341285; doi:10.3390/healthcare11131939)
Supplement: Supplementary file 1 [file healthcare-11-01939-s001.zip]

Archive with 1 entries (1 files):
- healthcare-2389173-supplementary.pdf
